# Supplementary material for: Exploring the Regulatory Effect of LPJZ-658 on Copper Deficiency Combined with Sugar-Induced MASLD in Middle-Aged Mice Based on Multi-Omics Analysis
Source: Nutrients. 2024 Jun 25;16(13):2010. doi: 10.3390/nu16132010 (PMC11243161; doi:10.3390/nu16132010)
Supplement: Supplementary file 1 [file nutrients-16-02010-s001.zip]

Archive with 1 entries (1 files):
- nutrients-3020293-supplementary.pdf
